# Supplementary material for: The impact of sequencing depth on the inferred taxonomic composition and AMR gene content of metagenomic samples
Source: Environ Microbiome. 2019 Oct 24;14:7. doi: 10.1186/s40793-019-0347-1 (PMC8204541; doi:10.1186/s40793-019-0347-1)
Supplement: Supplementary file 6 — Additional file 6: Table S4. PERMANOVA results based on Bray-Curtis dissimilarities for sample replicates. Analyses are shown in relation to sample replicates and sequencing lanes for both (a) CARD AMR abundance data, (b) Centrifuge taxonomic abundance data. Provided as Excel spreadsheet. [file 40793_2019_347_MOESM6_ESM.xlsx]

## Sheet: (a) CARD AMR
Groupings	Df	SumSq	F.Model	R2	P
(1) Difference between replicates
Effluent
Replicates	1	0.00191	1.4121	0.1905	0.1413
Residuals	6	0.00812	0.8095
Total	7	0.01004
Pig caeca
Replicates	1	0.00139	2.3636	0.2826	0.0301
Residuals	6	0.00353	0.7174
Total	7	0.00491
Upstream sediment
Replicates	1	0.12473	0.9096	0.1317	0.6276
Residuals	6	0.82273	0.8684
Total	7	0.94746
(2) Difference between lanes
Effluent
Lanes	3	0.00432	1.0078	0.43048	0.5274
Residuals	4	0.00571	0.5695
Total	7	0.01004
Pig caeca
Lanes	3	0.00184	0.7986	0.37458	0.7588
Residuals	4	0.00307	0.6254
Total	7	0.00491
Upstream sediment
Lanes	3	0.27121	0.5347	0.28625	0.9527
Residuals	4	0.67625	0.7138
Total	7	0.94746
Df - degrees of freedom; SumSq - sum of squares; F.Model - F value by permutation, boldface indicates marginal statistical significance with P

## Sheet: (b) Centrifuge taxonomy
Groupings	Df	SumSq	F.Model	R2	P
(1) Difference between replicates
Effluent
Replicates	1	0.00041	1.8213	0.2329	0.3711
Residuals	6	0.00135	0.7671
Total	7	0.00177
Pig caeca
Replicates	1	3e-05	0.4428	0.0688	0.4597
Residuals	6	0.00036	0.9313
Total	7	0.00039
Upstream sediment
Replicates	1	0.00247	8.7036	0.5919	0.0311
Residuals	6	0.0017	0.4081
Total	7	0.00417
(2) Difference between lanes
Effluent
Lanes	3	0.0014	4.9432	0.7876	0.1077
Residuals	4	0.00038	0.2124
Total	7	0.00177
Pig caeca
Lanes	3	0.00035	13.422	0.9096	0.0994
Residuals	4	4e-05	0.0903
Total	7	0.00039
Upstream sediment
Lanes	3	0.00164	0.8649	0.3935	0.613
Residuals	4	0.00253	0.6065
Total	7	0.00417
Df - degrees of freedom; SumSq - sum of squares; F.Model - F value by permutation, boldface indicates marginal statistical significance with P
